# Supplementary material for: Preparticipation Screening of Athletes: The Prevalence of Positive Family History
Source: J Cardiovasc Dev Dis. 2023 Apr 21;10(4):183. doi: 10.3390/jcdd10040183 (PMC10144243; doi:10.3390/jcdd10040183)
Supplement: Supplementary file 1 [file jcdd-10-00183-s001.zip]

Archive with 1 entries (1 files):
- jcdd-2320893-supplementary.pdf
